# Supplementary material for: FlashPCR: Revolutionising qPCR by Accelerating Amplification through Low ∆T Protocols
Source: Int J Mol Sci. 2024 Feb 28;25(5):2773. doi: 10.3390/ijms25052773 (PMC10932470; doi:10.3390/ijms25052773)
Supplement: Supplementary file 1 [file ijms-25-02773-s001.zip]

Archive with 2 entries (2 files):
- Final Supp Fig .pdf
- FINAL supplementary data.xlsx
